# Supplementary material for: 2,3-Dihydro­pyrrolo­[2,1-b]quinazoline-9(1H)-thione
Source: Acta Crystallogr Sect E Struct Rep Online. 2012 May 16;68(Pt 6):o1746. doi: 10.1107/S1600536812021228 (PMC3379333; doi:10.1107/S1600536812021228)
Supplement: Supplementary file 2 [file e-68-o1746-Isup2.hkl]

# 
# h,k,l, Fc-squared, Fo-squared, sigma(Fo-squared) and status flag 
# 
data_I
_shelx_title ' D in R3c' 
_shelx_refln_list_code          4 
_shelx_F_calc_maximum      516.81 
_exptl_crystal_F_000      1908.00 
_reflns_d_resolution_high  0.8391 
 
loop_ 
 _symmetry_equiv_pos_as_xyz 
 'x, y, z' 
 '-y, x-y, z' 
 '-x+y, -x, z' 
 '-y, -x, z+1/2' 
 '-x+y, y, z+1/2' 
 'x, x-y, z+1/2' 
 'x+2/3, y+1/3, z+1/3' 
 '-y+2/3, x-y+1/3, z+1/3' 
 '-x+y+2/3, -x+1/3, z+1/3' 
 '-y+2/3, -x+1/3, z+5/6' 
 '-x+y+2/3, y+1/3, z+5/6' 
 'x+2/3, x-y+1/3, z+5/6' 
 'x+1/3, y+2/3, z+2/3' 
 '-y+1/3, x-y+2/3, z+2/3' 
 '-x+y+1/3, -x+2/3, z+2/3' 
 '-y+1/3, -x+2/3, z+7/6' 
 '-x+y+1/3, y+2/3, z+7/6' 
 'x+1/3, x-y+2/3, z+7/6' 
 
_cell_length_a    26.2060 
_cell_length_b    26.2060 
_cell_length_c     7.4410 
_cell_angle_alpha  90.000 
_cell_angle_beta   90.000 
_cell_angle_gamma 120.000 
 
_shelx_F_squared_multiplier     1.000 
 
loop_ 
 _refln_index_h 
 _refln_index_k 
 _refln_index_l 
 _refln_F_squared_calc 
 _refln_F_squared_meas 
 _refln_F_squared_sigma 
 _refln_observed_status 
   0  11  -8      931.79      729.35     32.05 o 
  -8  14  -7      113.33       81.80     35.79 o 
  -2  14  -7       77.83       56.23     25.56 o 
  -4  15  -7       57.67        7.67     28.11 o 
  -1  15  -7        6.02        4.66     16.70 o 
  -3  16  -7      104.33       94.17     15.80 o 
  -5  17  -7       15.32       13.65     15.79 o 
  -2  17  -7      156.50      126.13     13.99 o 
  -7  18  -7       74.06       75.40     23.00 o 
  -4  18  -7       88.06       86.91     19.17 o 
  -6  15  -6       52.91       37.06     37.06 o 
  -8  16  -6      519.11      435.02     37.10 o 
  -5  16  -6      211.83      182.81     30.68 o 
 -16  17  -6       25.29       49.83     31.94 o 
 -13  17  -6      454.54      461.82     37.10 o 
 -10  17  -6      624.33      564.42     40.96 o 
  -7  17  -6      342.19      363.20     38.37 o 
  -4  17  -6      811.40      764.49     42.26 o 
  -1  17  -6       92.63       94.57     26.84 o 
 -15  18  -6      323.97      399.01     33.25 o 
 -12  18  -6      663.19      693.79     42.24 o 
  -9  18  -6      450.11      438.79     34.54 o 
  -6  18  -6       46.93       12.78     28.11 o 
  -3  18  -6       43.05       31.95     19.17 o 
   0  18  -6       22.94       14.06     23.00 o 
 -11  19  -6     2018.52     2183.38     65.54 o 
  -8  19  -6      523.22      499.04     37.11 o 
  -5  19  -6       63.35       53.84     16.70 o 
  -2  19  -6      145.84      119.58     15.80 o 
  -7  20  -6      439.22      400.95     32.62 o 
  -4  20  -6      225.63      206.65     15.37 o 
  -1  20  -6      100.86       94.46     13.08 o 
  -6  21  -6       12.13       29.28     16.19 o 
  -3  21  -6      190.65      211.46     26.21 o 
 -14  22  -6      291.41      237.88     19.18 o 
  -8  22  -6      326.07      318.49     21.74 o 
  -5  15  -5      246.08      222.46     28.13 o 
  -7  16  -5       33.49        7.67     33.22 o 
  -4  16  -5      904.23      813.28     31.66 o 
  -1  16  -5      183.98      193.02     33.24 o 
  -9  17  -5      727.03      661.82     43.52 o 
  -6  17  -5      281.66      281.05     36.44 o 
  -3  17  -5      184.38      203.25     31.96 o 
 -17  18  -5     1753.67     1831.93     61.62 o 
 -14  18  -5      776.79      679.85     44.81 o 
 -11  18  -5      679.41      739.82     46.08 o 
  -8  18  -5      253.75      234.76     23.45 o 
  -5  18  -5      334.14      282.62     31.97 o 
  -2  18  -5      132.08      103.53     22.13 o 
 -16  19  -5      147.08      194.28     33.23 o 
 -13  19  -5      714.19      687.43     46.08 o 
 -10  19  -5      877.89      901.59     53.79 o 
  -7  19  -5      100.71       94.67     22.71 o 
  -4  19  -5      453.91      438.96     34.54 o 
  -1  19  -5      640.30      622.88     26.24 o 
 -15  20  -5      231.08      230.13     34.52 o 
 -12  20  -5      958.22     1017.11     49.96 o 
  -9  20  -5      134.77      133.48     33.87 o 
  -6  20  -5       12.37       -9.72     20.72 o 
  -3  20  -5       47.40       53.90     19.82 o 
 -17  21  -5      239.43      226.30     35.80 o 
 -14  21  -5       80.31       81.79     33.23 o 
 -11  21  -5      154.06      166.17     28.12 o 
  -8  21  -5      249.84      275.53     21.47 o 
  -5  21  -5      334.21      319.72     29.41 o 
  -2  21  -5     1434.34     1472.18     33.53 o 
 -13  22  -5       16.73       15.33     29.39 o 
 -10  22  -5       58.30       72.17     16.01 o 
  -7  22  -5       37.79       34.32     18.40 o 
  -4  22  -5       11.66       61.33     23.00 o 
  -1  22  -5      753.28      703.32     21.26 o 
 -12  23  -5      716.42      693.97     34.57 o 
  -9  23  -5       80.91       92.01     23.00 o 
  -6  23  -5      363.28      405.48     25.58 o 
  -3  23  -5      123.20      150.44     10.02 o 
 -17  24  -5       84.07       63.90     19.17 o 
 -14  24  -5       58.50       48.56     19.17 o 
 -11  24  -5      273.97      301.79     20.46 o 
  -8  24  -5      413.56      466.66     17.62 o 
  -5  24  -5       40.64       47.94     12.55 o 
 -16  25  -5      187.70      212.23     16.62 o 
 -13  25  -5       93.45      127.81     17.89 o 
 -10  25  -5       14.14       43.44     17.89 o 
  -4  15  -4     1475.46     1287.92     51.31 o 
  -1  15  -4     4595.29     4627.97     60.81 o 
  -6  16  -4      578.83      551.53     38.39 o 
  -3  16  -4      452.20      408.07     33.26 o 
  -8  17  -4     3320.07     2878.29     79.92 o 
  -5  17  -4      443.39      401.66     37.10 o 
  -2  17  -4     5411.08     5555.55     67.31 o 
 -16  18  -4      466.08      420.87     34.54 o 
 -13  18  -4      662.40      662.99     46.08 o 
 -10  18  -4      524.55      545.04     40.94 o 
  -7  18  -4     1198.54     1068.96     53.83 o 
  -4  18  -4      160.72      181.37     23.50 o 
  -1  18  -4       53.51       39.66     22.54 o 
 -15  19  -4     2403.17     2553.54     77.15 o 
 -12  19  -4      350.06      332.50     33.25 o 
  -9  19  -4     1830.92     1676.92     42.77 o 
  -6  19  -4      340.35      340.44     26.86 o 
  -3  19  -4     1382.72     1314.97     39.44 o 
 -11  20  -4       60.83       66.45     34.50 o 
  -8  20  -4      452.42      409.34     37.10 o 
  -5  20  -4      652.14      575.94     39.68 o 
  -2  20  -4       59.75       58.14     21.69 o 
 -16  21  -4       55.41      111.17     34.50 o 
 -13  21  -4      861.48      890.01     49.94 o 
 -10  21  -4     1019.96      953.83     33.37 o 
  -7  21  -4      273.34      249.64     20.33 o 
  -4  21  -4       65.07       74.12     29.39 o 
  -1  21  -4      963.49     1003.02     30.80 o 
 -15  22  -4      944.00      969.67     51.24 o 
 -12  22  -4       63.26      104.79     33.22 o 
  -9  22  -4     1351.87     1275.16     29.96 o 
  -6  22  -4     1311.12     1329.66     50.01 o 
  -3  22  -4      857.51      924.69     43.54 o 
   0  22  -4      887.22      957.93     39.07 o 
 -17  23  -4      161.54      131.66     31.96 o 
 -14  23  -4      403.05      361.98     35.81 o 
 -11  23  -4       39.47       38.16     16.40 o 
  -8  23  -4      874.45      823.63     56.35 o 
  -5  23  -4      972.47      992.91     42.28 o 
  -2  23  -4       85.62       89.39     14.14 o 
 -19  24  -4      316.32      299.25     25.58 o 
 -16  24  -4      287.93      277.22     32.61 o 
 -13  24  -4      468.31      480.08     65.25 o 
 -10  24  -4      688.07      692.72     45.45 o 
  -7  24  -4     1358.40     1393.92     45.53 o 
  -4  24  -4       40.03       58.62     11.76 o 
  -1  24  -4       14.05       23.03     10.27 o 
 -18  25  -4      107.06      104.80     20.45 o 
 -15  25  -4      112.69      102.25     24.28 o 
 -12  25  -4      322.13      317.36     16.57 o 
  -9  25  -4      178.66      148.12     16.27 o 
  -6  25  -4      747.09      764.82     34.58 o 
  -3  25  -4       35.34       38.87      9.59 o 
 -20  26  -4       74.53       58.72     23.64 o 
 -17  26  -4      802.57      814.66     33.30 o 
 -14  26  -4      152.34      131.66     20.45 o 
 -11  26  -4       74.47       83.09     14.46 o 
  -8  26  -4      140.35      150.83     19.17 o 
  -5  26  -4        5.16       12.14     10.84 o 
 -19  27  -4      106.75       88.19     17.89 o 
 -16  27  -4        4.58        0.00     17.89 o 
 -13  27  -4      146.18      178.96     17.90 o 
 -10  27  -4       53.44       63.27     11.75 o 
  -3  12  -3      105.89       94.58     17.89 o 
  -2  13  -3       80.41       92.01     16.61 o 
  -4  14  -3     1616.07     1635.51     44.93 o 
  -6  15  -3      343.61      391.36     25.58 o 
  -3  15  -3     1146.31     1139.55     41.02 o 
  -5  16  -3     1826.95     1670.68     57.79 o 
  -2  16  -3     3380.26     3156.89     42.01 o 
 -13  17  -3     3009.76     3123.79     66.98 o 
 -10  17  -3      956.54      909.25     55.73 o 
  -7  17  -3     1887.92     1832.04     50.08 o 
  -4  17  -3      658.93      630.39     19.95 o 
  -1  17  -3     1659.41     1643.35     79.57 o 
 -12  18  -3     2239.74     2103.86     43.52 o 
  -9  18  -3      232.47      230.76     18.54 o 
  -6  18  -3     1395.21     1220.24     32.18 o 
  -3  18  -3       18.62       44.19     13.44 o 
 -17  19  -3     5193.79     4956.46    101.02 o 
 -14  19  -3     1573.12     1592.78    105.21 o 
 -11  19  -3      165.80      161.06     25.56 o 
  -8  19  -3     1260.07     1230.68     27.65 o 
  -5  19  -3      674.43      638.58     18.11 o 
  -2  19  -3     2094.78     2079.17     34.12 o 
 -13  20  -3     1890.91     1953.44     95.66 o 
 -10  20  -3      452.48      413.94     39.66 o 
  -7  20  -3       82.60      102.40     15.69 o 
  -4  20  -3      193.14      194.90     17.01 o 
  -1  20  -3     2616.63     2686.37     40.46 o 
 -15  21  -3     1458.62     1601.95     61.56 o 
 -12  21  -3     1791.38     1684.27     41.02 o 
  -9  21  -3      688.14      592.84     21.43 o 
  -6  21  -3        7.10       -0.81     14.13 o 
  -3  21  -3      431.06      363.27     16.88 o 
 -14  22  -3      446.36      431.08     29.42 o 
 -11  22  -3      271.43      248.76     16.94 o 
  -8  22  -3      552.61      540.98     17.75 o 
  -5  22  -3      440.31      439.32     17.60 o 
  -2  22  -3      971.48      948.61     18.96 o 
 -13  23  -3       57.64       38.28     16.51 o 
 -10  23  -3      607.47      545.43     17.55 o 
  -7  23  -3     1305.41     1291.81     27.84 o 
  -4  23  -3     3222.69     3398.67     33.26 o 
  -1  23  -3      386.73      414.36     11.28 o 
 -18  24  -3       55.37       29.39     28.11 o 
 -15  24  -3       29.21        7.24     21.46 o 
 -12  24  -3      205.69      189.39     13.85 o 
  -9  24  -3      551.68      568.80     19.18 o 
  -6  24  -3      634.51      648.05     24.34 o 
  -3  24  -3      236.54      250.48     11.39 o 
 -23  25  -3       96.12      113.00     17.89 o 
 -20  25  -3       52.30       30.67     25.56 o 
 -17  25  -3      268.53      259.56     25.57 o 
 -14  25  -3      834.36      757.44     26.61 o 
 -11  25  -3     1653.30     1607.22     29.35 o 
  -8  25  -3      295.70      271.18     12.54 o 
  -5  25  -3      226.83      228.74     13.99 o 
  -2  25  -3      174.49      178.13     11.76 o 
 -22  26  -3      291.33      323.55     21.74 o 
 -19  26  -3      231.62      219.27     16.27 o 
 -13  26  -3      183.79      163.00     12.73 o 
 -10  26  -3       30.18       16.61     12.54 o 
  -7  26  -3      258.83      285.95     16.27 o 
  -4  26  -3      174.35      185.10     20.45 o 
 -21  27  -3      136.58      149.55     20.45 o 
 -18  27  -3      307.56      310.76     23.02 o 
 -15  27  -3        2.75       15.33     20.44 o 
 -12  27  -3      403.29      418.86     19.83 o 
  -9  27  -3      511.67      552.74     15.71 o 
  -6  27  -3      236.38      243.40     11.02 o 
 -20  28  -3      772.86      723.79     28.18 o 
 -17  28  -3      370.06      395.27     23.03 o 
 -14  28  -3      100.93      107.65     12.56 o 
 -11  28  -3      119.53      151.25     12.18 o 
  -8  28  -3      459.68      520.37     16.78 o 
 -16  29  -3       31.22       29.11     11.97 o 
 -13  29  -3       21.42       23.82      9.53 o 
  -5   6  -2     1708.00     1665.39     16.31 o 
  -7   7  -2    14072.37    14263.79    215.42 o 
  -6   8  -2    11708.90    11882.43     63.04 o 
  -8   9  -2     3859.62     3849.54     30.91 o 
  -5   9  -2    18802.27    19848.80    120.94 o 
  -6  11  -2     3454.85     3986.85     56.94 o 
  -8  12  -2     4523.88     5150.83     63.59 o 
  -2  12  -2     4925.62     5016.31     71.44 o 
  -7  13  -2    26312.74    28702.63    167.77 o 
  -4  13  -2    19171.49    20431.96    149.25 o 
  -1  13  -2     4642.85     4513.90     72.60 o 
  -6  14  -2     9097.53     9414.19     99.91 o 
  -8  15  -2     7262.96     6982.84     87.51 o 
  -2  15  -2     1437.45     1379.34     44.91 o 
 -10  16  -2     1436.22     1575.68     42.34 o 
  -1  16  -2     2764.59     2693.74     44.61 o 
 -15  17  -2    10458.42    10707.20    119.61 o 
  -9  17  -2     3220.74     3310.32     64.48 o 
  -3  17  -2     2125.49     2086.23     41.77 o 
   0  17  -2    12193.71    11761.26    271.16 o 
 -17  18  -2      245.60      209.68     31.96 o 
 -11  18  -2      471.29      446.51     19.43 o 
  -8  18  -2       27.18       54.94     20.44 o 
  -5  18  -2       69.37       74.14     13.19 o 
  -2  18  -2     2719.26     2690.98     32.17 o 
 -19  19  -2    10467.94    10737.84    141.77 o 
 -13  19  -2      716.72      821.17     29.22 o 
 -10  19  -2     2950.13     2843.37     33.14 o 
  -7  19  -2      917.40      885.84     19.52 o 
  -4  19  -2     5307.76     5185.46     41.60 o 
  -1  19  -2     3153.72     3014.06     29.30 o 
 -18  20  -2        4.32       12.21     22.10 o 
 -15  20  -2     1833.99     1759.19     39.90 o 
 -12  20  -2     1806.74     1678.06     39.34 o 
  -9  20  -2     1673.38     1661.36     28.16 o 
  -6  20  -2     1630.22     1607.72     21.58 o 
  -3  20  -2     1263.35     1185.57     20.96 o 
   0  20  -2     1706.36     1702.16     39.41 o 
 -17  21  -2      176.87      175.50     41.54 o 
 -14  21  -2     1065.06     1069.93     27.28 o 
 -11  21  -2     1188.85     1135.25     28.28 o 
  -8  21  -2      811.68      756.90     19.06 o 
  -5  21  -2     3969.74     3922.73     32.58 o 
  -2  21  -2      668.57      633.87     14.76 o 
 -13  22  -2     1500.19     1422.22     28.54 o 
 -10  22  -2     2672.20     2563.29     53.93 o 
  -7  22  -2     2877.28     2721.47     30.71 o 
  -4  22  -2     1732.82     1796.66     23.12 o 
  -1  22  -2      667.27      662.97     16.28 o 
 -15  23  -2      120.54      119.30     19.64 o 
 -12  23  -2     1318.55     1233.33     23.50 o 
  -9  23  -2      388.72      385.68     15.16 o 
  -6  23  -2     1971.32     1909.89     28.54 o 
  -3  23  -2      608.28      656.39     14.51 o 
   0  23  -2      129.72      139.97     13.02 o 
 -23  24  -2      204.52      230.15     24.29 o 
 -14  24  -2      390.40      426.93     18.20 o 
 -11  24  -2     1773.45     1656.35     40.88 o 
  -8  24  -2       43.35       44.44      9.93 o 
  -5  24  -2      180.62      160.58     10.07 o 
  -2  24  -2      723.64      695.37     13.16 o 
 -25  25  -2       28.34       11.50     20.44 o 
 -22  25  -2      515.44      519.71     23.67 o 
 -19  25  -2      369.88      414.38     29.42 o 
 -16  25  -2      565.34      502.05     18.15 o 
 -13  25  -2       22.83       24.45     12.22 o 
 -10  25  -2      516.79      419.98     16.25 o 
  -7  25  -2        6.73        7.39      9.90 o 
  -4  25  -2      349.02      381.25     10.77 o 
  -1  25  -2       60.37       55.95     13.46 o 
 -24  26  -2      213.45      229.55     23.65 o 
 -21  26  -2       70.21       57.51     21.72 o 
 -18  26  -2      390.03      389.44     19.43 o 
 -15  26  -2     2026.44     2015.25     52.48 o 
 -12  26  -2      287.54      266.43     12.12 o 
  -9  26  -2     1050.17     1040.49     16.54 o 
  -6  26  -2       55.16       51.74      8.10 o 
  -3  26  -2      106.26      127.30     11.30 o 
   0  26  -2      222.41      196.91     16.62 o 
 -23  27  -2      159.63      177.69     19.17 o 
 -20  27  -2      627.08      650.26     32.00 o 
 -17  27  -2       13.62       19.64     17.09 o 
 -14  27  -2      520.50      513.08     17.00 o 
 -11  27  -2      144.92      147.90     11.29 o 
  -8  27  -2      207.45      209.56      9.04 o 
  -5  27  -2      552.45      628.20     16.22 o 
  -2  27  -2       12.19       33.38     10.73 o 
 -22  28  -2       66.75       62.62     19.17 o 
 -19  28  -2      225.84      206.31     14.90 o 
 -16  28  -2      505.55      468.75     19.91 o 
 -13  28  -2       79.27       84.60     11.21 o 
 -10  28  -2      185.60      180.17     16.25 o 
  -7  28  -2       83.56       85.07      9.09 o 
  -4  28  -2        5.49        0.00     14.05 o 
 -21  29  -2      101.79       80.52     19.17 o 
 -18  29  -2       48.37       39.61     17.89 o 
 -15  29  -2      591.67      662.78     16.26 o 
 -12  29  -2      248.71      280.36     11.77 o 
  -9  29  -2     1067.96     1216.39     18.14 o 
 -17  30  -2      199.96      231.42     16.62 o 
 -14  30  -2       15.65        5.48     10.33 o 
 -11  30  -2       23.58       41.35      8.58 o 
  -2   5  -1    32834.47    31590.96    236.97 o 
  -4   6  -1    19394.77    19509.69    119.66 o 
  -6   7  -1    11207.96    11738.36    104.30 o 
  -5   8  -1     3368.18     3416.92     44.21 o 
  -7   9  -1     1471.85     1546.19     16.20 o 
  -4   9  -1     2750.54     2831.92     29.25 o 
  -9  10  -1     4109.27     4241.50     40.62 o 
  -6  10  -1    22645.78    24082.23    138.63 o 
  -5  11  -1     8667.34     8695.88     79.36 o 
  -2  11  -1     5956.23     6354.09     88.24 o 
  -7  12  -1      752.85      846.98     26.91 o 
  -9  13  -1     2999.11     3578.13     55.52 o 
  -6  13  -1     2550.09     3350.00     55.45 o 
 -11  14  -1     1285.28     1161.20     33.36 o 
  -8  14  -1      601.72      651.67     26.89 o 
 -13  15  -1     2749.83     2978.17     45.74 o 
  -7  15  -1     1026.45     1148.63     35.89 o 
  -4  15  -1     3453.62     3326.11     62.00 o 
  -1  15  -1      413.05      359.34     17.19 o 
 -15  16  -1     1447.71     1552.45     22.22 o 
 -12  16  -1     2536.88     2388.94     48.93 o 
  -9  16  -1      157.46      152.12     16.62 o 
  -6  16  -1     3311.06     2940.76     43.70 o 
  -3  16  -1     2911.22     2798.62     41.89 o 
 -14  17  -1     2455.33     2526.57     50.48 o 
 -11  17  -1     3585.73     3495.66     77.48 o 
  -5  17  -1      629.95      600.64     21.67 o 
  -2  17  -1     3572.71     3356.11     47.91 o 
 -16  18  -1     2941.51     2867.52     29.34 o 
 -13  18  -1     4202.52     3984.90     46.40 o 
 -10  18  -1     3300.50     3229.23     40.89 o 
  -7  18  -1      103.93       70.62     12.12 o 
  -4  18  -1     2459.18     2290.24     33.59 o 
  -1  18  -1     1666.37     1561.36     18.00 o 
 -18  19  -1     6480.77     6350.81    107.69 o 
 -15  19  -1     6238.72     6127.92     52.98 o 
 -12  19  -1      732.13      714.75     16.04 o 
  -9  19  -1     2526.81     2344.42     35.77 o 
  -6  19  -1      864.84      788.78     20.09 o 
  -3  19  -1     9622.71     9094.26     79.82 o 
 -17  20  -1     1832.15     1856.73     35.40 o 
 -14  20  -1     4262.75     4069.63     36.00 o 
 -11  20  -1      162.17      145.00      9.34 o 
  -8  20  -1      520.76      517.84     15.75 o 
  -5  20  -1      879.36      876.71     16.34 o 
  -2  20  -1      434.25      423.63     11.83 o 
 -19  21  -1     1569.54     1594.99     39.92 o 
 -16  21  -1     2617.95     2489.68     31.28 o 
 -13  21  -1      475.26      383.16     12.70 o 
 -10  21  -1     1820.43     1743.11     22.05 o 
  -7  21  -1      283.65      244.60     11.01 o 
  -4  21  -1     3990.74     3767.62     35.13 o 
  -1  21  -1     1525.78     1580.47     26.61 o 
 -21  22  -1      299.65      318.59     20.33 o 
 -15  22  -1     1682.22     1677.32     27.47 o 
 -12  22  -1      113.64      104.63     10.51 o 
  -9  22  -1      413.56      366.14     14.49 o 
  -6  22  -1     3887.59     3728.15     36.82 o 
  -3  22  -1     3496.15     3607.75     40.30 o 
 -17  23  -1      416.38      367.21     18.99 o 
 -14  23  -1     1818.97     1627.33     24.03 o 
 -11  23  -1     1085.83     1004.74     23.49 o 
  -8  23  -1      431.05      438.26     14.06 o 
  -5  23  -1      845.88      861.85     16.11 o 
  -2  23  -1      772.85      747.64     16.94 o 
 -22  24  -1      136.45      117.00     18.08 o 
 -19  24  -1      282.81      228.87     29.41 o 
 -16  24  -1      293.11      282.23     16.43 o 
 -13  24  -1      429.71      375.34     14.36 o 
 -10  24  -1       74.65       88.66     12.13 o 
  -7  24  -1      380.58      359.88     13.22 o 
  -4  24  -1      124.83      124.24      8.71 o 
  -1  24  -1      790.29      783.47     14.53 o 
 -24  25  -1       61.96       75.94     16.26 o 
 -21  25  -1     1825.12     1953.05     57.78 o 
 -18  25  -1      227.70      232.68     28.13 o 
 -15  25  -1      475.14      441.98     13.25 o 
 -12  25  -1      737.13      662.33     17.74 o 
  -9  25  -1     2600.03     2333.66     27.62 o 
  -6  25  -1     1031.05     1001.56     15.82 o 
  -3  25  -1       38.45       35.36      8.61 o 
 -23  26  -1      839.99      902.96     37.14 o 
 -20  26  -1     1366.78     1403.06     48.74 o 
 -17  26  -1      429.35      409.74     15.99 o 
 -14  26  -1      141.09       94.09     10.69 o 
 -11  26  -1      244.33      220.51     10.39 o 
  -8  26  -1      447.57      413.51     10.76 o 
  -5  26  -1      291.96      339.27      9.56 o 
  -2  26  -1        1.50        5.11     14.05 o 
 -25  27  -1      175.28      170.97     10.56 o 
 -22  27  -1       41.45       15.33     23.00 o 
 -19  27  -1       99.32      129.08     23.00 o 
 -16  27  -1      569.42      547.37     14.62 o 
 -13  27  -1      261.02      252.88     12.89 o 
 -10  27  -1      170.10      169.15      9.11 o 
  -7  27  -1      341.51      303.46      8.74 o 
  -4  27  -1      681.46      707.62     20.76 o 
  -1  27  -1      109.57      150.98     19.17 o 
 -24  28  -1      224.47      255.25     20.68 o 
 -21  28  -1       55.87       42.17     20.45 o 
 -18  28  -1      971.05      996.83     37.16 o 
 -15  28  -1      482.92      462.23     16.21 o 
 -12  28  -1      404.53      437.08     11.84 o 
  -9  28  -1      127.07      166.42      9.10 o 
  -6  28  -1      166.86      195.27      8.70 o 
  -3  28  -1     1062.40     1267.04     33.34 o 
 -23  29  -1      279.17      276.24     19.18 o 
 -20  29  -1      246.69      240.39     19.18 o 
 -17  29  -1       74.36       66.32     13.55 o 
 -14  29  -1       67.07       79.22     10.76 o 
 -11  29  -1       25.96       35.27     10.28 o 
  -8  29  -1       17.84       14.94      8.41 o 
  -5  29  -1       64.56       71.57     14.06 o 
 -19  30  -1      365.13      315.97     19.19 o 
 -16  30  -1       91.97       97.94     10.02 o 
 -13  30  -1      405.36      420.40     13.25 o 
 -10  30  -1      784.84      893.43     17.01 o 
  -1   2   0     3230.17     3061.52     15.79 o 
  -3   3   0   139911.75   110848.98   1000.35 o 
   0   3   0   137853.59   110741.52   1512.38 o 
  -2   4   0      898.07      833.51     10.47 o 
  -4   5   0     9145.68     9051.51     96.82 o 
  -1   5   0     8759.22     8672.93    109.65 o 
  -6   6   0    19248.39    19277.79    103.07 o 
  -3   6   0    21015.91    21163.76    137.99 o 
   0   6   0    19271.02    19257.18     85.90 o 
  -5   7   0    18999.02    18397.18     81.03 o 
  -2   7   0    18652.70    18114.18    154.34 o 
  -7   8   0    10982.18    11170.22     41.48 o 
  -4   8   0     1315.76     1278.69     15.03 o 
  -1   8   0    11047.02    11419.02     39.47 o 
  -9   9   0    25938.96    26304.32    332.36 o 
  -6   9   0      186.19      209.01      8.05 o 
  -3   9   0      193.16      205.64      6.72 o 
  -8  10   0     5960.62     6284.37     74.32 o 
  -5  10   0    10198.61    10295.81     54.76 o 
  -2  10   0     5567.43     5811.86     64.80 o 
 -10  11   0     3851.55     4005.65     37.25 o 
  -7  11   0    17932.27    19440.55    235.35 o 
  -4  11   0    17971.13    19523.36    548.93 o 
 -12  12   0     1310.87     1157.42     20.40 o 
  -9  12   0    14165.24    15871.80    183.22 o 
  -6  12   0    50880.23    54962.90    209.95 o 
  -3  12   0    12940.27    14790.40     92.35 o 
   0  12   0     1203.58     1082.95     37.21 o 
 -11  13   0     1933.92     2105.42     19.03 o 
  -8  13   0    10603.99    10766.96     72.31 o 
  -5  13   0    10723.08    10970.14     87.38 o 
  -2  13   0     2233.28     2479.10     51.37 o 
 -13  14   0     3042.50     2914.48     24.02 o 
 -10  14   0     3852.98     4121.39     39.40 o 
  -7  14   0     3612.45     5351.99     50.77 o 
  -4  14   0     3770.51     4234.35     47.35 o 
  -1  14   0     3031.60     3008.34     26.54 o 
 -15  15   0     8947.24     9027.59     85.55 o 
 -12  15   0     6881.13     7127.36     75.00 o 
  -9  15   0    15998.50    17836.81    231.03 o 
  -6  15   0    15054.42    16878.43    198.26 o 
  -3  15   0     6665.81     7051.57     79.84 o 
   0  15   0     8538.10     8669.74     61.61 o 
 -14  16   0     5274.31     5344.85     38.38 o 
 -11  16   0     1582.15     1692.91     27.92 o 
  -8  16   0      658.58      625.23     15.15 o 
  -5  16   0     1804.51     1992.90     43.78 o 
  -2  16   0     5042.85     5173.78     42.06 o 
 -16  17   0     2654.13     2823.73     29.49 o 
 -13  17   0      277.60      222.66     12.97 o 
 -10  17   0     4078.35     3897.83     39.58 o 
  -7  17   0     3973.61     3786.02     31.42 o 
  -4  17   0      281.94      254.46     11.58 o 
  -1  17   0     2917.75     3050.30     30.05 o 
 -18  18   0     3857.13     3719.43     56.14 o 
 -15  18   0     3496.12     3615.45     51.05 o 
 -12  18   0     2862.97     2880.60     37.96 o 
  -9  18   0     4067.77     3866.88     42.03 o 
  -6  18   0     2743.56     2816.04     46.42 o 
  -3  18   0     3493.78     3562.36     69.09 o 
   0  18   0     4085.75     3835.36     53.02 o 
 -17  19   0    12846.61    12899.93     84.21 o 
 -14  19   0      577.23      560.53     16.48 o 
 -11  19   0      634.61      568.33     20.51 o 
  -8  19   0      744.39      675.21     17.05 o 
  -5  19   0      628.24      623.15     13.59 o 
  -2  19   0    12844.49    12897.20     77.45 o 
 -19  20   0     3980.52     4100.68     52.93 o 
 -16  20   0      477.39      434.55     14.86 o 
 -13  20   0     1034.47      940.39     20.90 o 
 -10  20   0     1088.75     1042.35     17.36 o 
  -7  20   0     1087.22     1017.41     19.08 o 
  -4  20   0      418.06      380.70     11.76 o 
  -1  20   0     3719.25     3732.40     34.50 o 
 -21  21   0     1321.95     1360.34     50.00 o 
 -18  21   0     4946.72     4922.68     84.78 o 
 -15  21   0     1330.08     1364.34     24.77 o 
 -12  21   0     1023.20      959.94     18.42 o 
  -9  21   0     1005.32      911.06     20.06 o 
  -6  21   0     1306.18     1292.47     18.95 o 
  -3  21   0     5370.84     5282.29     40.88 o 
   0  21   0     1241.81     1260.71     26.84 o 
 -20  22   0     1298.42     1242.74     33.51 o 
 -17  22   0       72.20       91.23     11.80 o 
 -14  22   0     1307.37     1272.31     21.37 o 
 -11  22   0       16.71       19.75      9.66 o 
  -8  22   0     1282.07     1266.69     18.78 o 
  -5  22   0      170.07      179.65     11.63 o 
  -2  22   0      983.50      955.50     16.71 o 
 -22  23   0      114.48      120.28     19.41 o 
 -19  23   0     1457.95     1544.24     53.87 o 
 -16  23   0      522.44      534.54     45.42 o 
 -13  23   0     1158.11     1068.67     18.01 o 
 -10  23   0     1285.37     1202.45     23.45 o 
  -7  23   0      549.04      577.02     13.30 o 
  -4  23   0     1631.46     1717.84     19.87 o 
  -1  23   0       80.82       80.08      9.26 o 
 -24  24   0     1053.16     1024.83     28.53 o 
 -21  24   0       22.61       37.05     24.28 o 
 -18  24   0      568.05      492.64     31.99 o 
 -15  24   0     8564.01     8138.39     84.70 o 
 -12  24   0     1753.17     1663.96     23.40 o 
  -9  24   0     8629.02     8374.17     49.66 o 
  -6  24   0      596.43      557.51     13.05 o 
  -3  24   0       18.59       15.31      8.29 o 
   0  24   0     1007.39      951.08     22.43 o 
 -23  25   0      143.73      149.20     12.43 o 
 -20  25   0      414.45      369.66     30.70 o 
 -17  25   0      276.02      262.71     18.39 o 
 -14  25   0       93.55       82.37     12.83 o 
 -11  25   0       59.34       49.59     11.29 o 
  -8  25   0      266.01      262.58     14.68 o 
  -5  25   0      380.20      345.63     10.09 o 
  -2  25   0      144.40      145.94      9.03 o 
 -25  26   0      176.71      196.62      9.86 o 
 -22  26   0      291.54      300.67     13.77 o 
 -19  26   0      155.83      161.05     26.84 o 
 -16  26   0      195.59      222.65     12.19 o 
 -13  26   0      281.78      232.35     12.08 o 
 -10  26   0      118.99      148.88     10.12 o 
  -7  26   0      162.10      168.82      8.59 o 
  -4  26   0      293.90      301.30      9.52 o 
  -1  26   0      170.72      167.17     12.78 o 
 -27  27   0      486.36      389.09     20.48 o 
 -24  27   0       77.52      102.75     10.76 o 
 -21  27   0      369.00      441.00     23.15 o 
 -18  27   0      287.39      317.11     25.57 o 
 -15  27   0      384.87      473.51     16.34 o 
 -12  27   0      394.00      443.73     21.20 o 
  -9  27   0      269.66      293.54      8.81 o 
  -6  27   0      361.81      379.99      8.79 o 
  -3  27   0       84.95       88.10     12.17 o 
 -23  28   0      146.09      154.04     13.40 o 
 -20  28   0      134.43      152.10     23.01 o 
 -17  28   0        1.42       -0.88     15.64 o 
 -14  28   0       29.42       47.66      9.02 o 
 -11  28   0        0.87       -9.67      9.67 o 
  -8  28   0      137.47      151.60      9.73 o 
  -5  28   0      175.48      187.81     10.28 o 
 -22  29   0      845.92      946.80     33.31 o 
 -19  29   0      285.39      294.12     20.46 o 
 -16  29   0      671.17      670.46     23.45 o 
 -13  29   0      644.02      641.12     23.18 o 
 -10  29   0      284.40      264.61     10.06 o 
  -7  29   0      877.06      983.99     15.51 o 
 -21  30   0        2.30       11.50     16.61 o 
 -18  30   0      220.21      240.37     16.62 o 
 -15  30   0      346.34      366.80     12.29 o 
 -12  30   0      206.28      228.48     10.07 o 
  -9  30   0        1.76        7.51      9.73 o 
 -17  31   0      447.50      451.73     20.48 o 
 -14  31   0      471.98      504.64     16.20 o 
  -2   3   1     4656.79     4978.73     53.70 o 
  -1   4   1     1863.89     1621.64     10.98 o 
  -3   5   1    31291.10    31432.70     57.23 o 
  -5   6   1     9155.08     9753.27     98.24 o 
  -2   6   1    20712.69    20385.09    115.83 o 
  -4   7   1     4076.67     4356.88     39.11 o 
  -1   7   1    11741.02    12523.51    109.07 o 
  -6   8   1    10272.20    10371.06     71.95 o 
  -3   8   1     2803.73     2952.17     37.06 o 
  -8   9   1     3944.17     4029.67     26.36 o 
  -5   9   1     2217.76     2274.54     37.09 o 
  -2   9   1     1747.40     1885.65     31.05 o 
  -7  10   1     6301.88     6670.34    103.02 o 
  -4  10   1    22830.97    23988.88     86.69 o 
  -1  10   1     4191.04     4675.24     42.15 o 
  -9  11   1     6309.41     6760.03     52.19 o 
  -6  11   1     8264.35     8407.09     94.93 o 
  -3  11   1    21283.71    22275.71     78.05 o 
 -11  12   1     5029.27     5115.63     63.97 o 
  -8  12   1     1422.97     1521.12     26.51 o 
  -5  12   1      707.86      781.97     10.96 o 
  -2  12   1     1413.48     1554.38     23.72 o 
 -10  13   1    15742.90    16264.21    160.53 o 
  -7  13   1     2720.18     3161.38     42.09 o 
  -4  13   1     2734.63     3390.51     39.91 o 
  -1  13   1     2653.12     2292.20     20.23 o 
 -12  14   1     1682.20     1580.08     16.20 o 
  -9  14   1     1623.91     1426.82     19.96 o 
  -6  14   1      616.03      626.95     13.50 o 
  -3  14   1     1140.32     1074.54     26.02 o 
 -14  15   1      457.51      447.54      9.97 o 
 -11  15   1     3336.73     3438.47     32.73 o 
  -8  15   1     1034.95     1089.60     15.97 o 
  -5  15   1      504.29      501.21     11.50 o 
  -2  15   1     2808.73     2957.35     27.28 o 
 -13  16   1     2437.71     2364.55     23.20 o 
 -10  16   1     3411.32     3136.16     44.28 o 
  -7  16   1      106.20      106.21      8.28 o 
  -4  16   1     2521.90     2440.05     25.14 o 
  -1  16   1     1487.90     1574.06     21.17 o 
 -15  17   1     3689.13     3475.48     35.89 o 
 -12  17   1      683.31      666.62     14.58 o 
  -9  17   1     2043.97     1755.04     20.25 o 
  -6  17   1     3629.74     3527.41     36.85 o 
  -3  17   1     2424.01     2527.96     39.93 o 
 -17  18   1     1466.68     1418.96     31.35 o 
 -14  18   1     2464.37     2317.54     31.69 o 
 -11  18   1      125.13       99.29      8.46 o 
  -8  18   1     3349.73     3390.48     25.74 o 
  -5  18   1     4373.22     4205.53     45.47 o 
  -2  18   1     3323.04     3199.59     55.27 o 
 -16  19   1    10474.48     9949.80     80.62 o 
 -13  19   1      710.71      657.49     14.31 o 
 -10  19   1     2623.67     2553.43     25.21 o 
  -7  19   1      717.47      677.83     17.05 o 
  -4  19   1     6183.97     6239.40     65.07 o 
  -1  19   1     6241.26     5988.34    105.56 o 
 -18  20   1      429.52      419.35     27.99 o 
 -15  20   1      956.90      985.49     19.00 o 
 -12  20   1      611.48      602.54     13.36 o 
  -9  20   1      190.50      205.67      8.91 o 
  -6  20   1     3614.29     3534.19     67.04 o 
  -3  20   1     2075.70     2119.63     49.30 o 
 -20  21   1     1344.76     1395.35     24.99 o 
 -17  21   1     3936.03     3866.71     83.72 o 
 -14  21   1      277.83      263.02     11.76 o 
 -11  21   1     1610.59     1530.29     18.82 o 
  -8  21   1      594.76      511.97     13.89 o 
  -5  21   1     2665.84     2602.84     33.61 o 
  -2  21   1     1447.86     1412.92     27.72 o 
 -19  22   1     3402.53     3683.96     45.89 o 
 -16  22   1     4031.81     3943.92     36.17 o 
 -13  22   1      427.24      400.03     11.80 o 
 -10  22   1      112.17       99.23     10.60 o 
  -7  22   1     1628.98     1615.62     39.45 o 
  -4  22   1     2188.58     2261.64     56.63 o 
  -1  22   1      264.32      255.44     11.32 o 
 -21  23   1      871.01      846.66     25.39 o 
 -18  23   1      642.58      636.97     31.46 o 
 -15  23   1      420.70      408.62     14.34 o 
 -12  23   1     1066.62      980.90     17.07 o 
  -9  23   1     1855.60     1660.47     31.39 o 
  -6  23   1      572.10      560.15     14.42 o 
  -3  23   1      261.26      301.46     11.69 o 
 -23  24   1      804.56      834.08     18.24 o 
 -20  24   1      138.16      120.92     15.46 o 
 -17  24   1      363.36      357.58     19.83 o 
 -14  24   1      100.12      111.22     10.76 o 
 -11  24   1      423.92      395.06     12.43 o 
  -8  24   1      296.03      301.42     10.39 o 
  -5  24   1      272.06      251.61     12.30 o 
  -2  24   1      134.63      138.26     11.10 o 
 -22  25   1       47.44       47.69     18.47 o 
 -19  25   1      883.43      938.32     60.57 o 
 -16  25   1     2491.82     2294.65     34.09 o 
 -13  25   1      649.78      599.40     16.27 o 
 -10  25   1      550.14      515.38     13.80 o 
  -7  25   1      304.17      309.36     10.67 o 
  -4  25   1     1901.38     1983.31     43.56 o 
  -1  25   1       48.62       49.07     10.56 o 
 -24  26   1        1.88       -6.42     12.64 o 
 -21  26   1      299.98      328.32     14.47 o 
 -18  26   1      517.24      505.54     20.75 o 
 -15  26   1      305.80      286.56     10.74 o 
 -12  26   1      131.96      118.99      9.98 o 
  -9  26   1      356.25      347.26     10.43 o 
  -6  26   1     1300.34     1326.06     26.22 o 
  -3  26   1      843.55      932.52     24.79 o 
 -26  27   1      138.48      154.83      9.82 o 
 -23  27   1      662.07      697.87     17.45 o 
 -20  27   1      365.65      351.73     25.58 o 
 -17  27   1      174.96      199.52     16.19 o 
 -14  27   1      269.12      287.52     11.81 o 
 -11  27   1      571.99      544.87     13.27 o 
  -8  27   1      103.88      125.66      8.01 o 
  -5  27   1       41.54       23.09     10.56 o 
  -2  27   1      129.81      113.34      9.54 o 
 -25  28   1     1102.74     1246.69     56.43 o 
 -22  28   1      163.53      165.10     11.07 o 
 -19  28   1      118.16      136.76     21.73 o 
 -16  28   1      426.22      466.01     15.25 o 
 -13  28   1      503.92      531.19     12.35 o 
 -10  28   1      941.81      984.26     16.14 o 
  -7  28   1       66.13       69.25      8.11 o 
  -4  28   1      227.56      270.13     13.09 o 
 -24  29   1       74.15       74.12     15.34 o 
 -21  29   1       22.36       33.22     20.44 o 
 -18  29   1       12.52       28.11     20.44 o 
 -15  29   1       53.52       77.37     26.20 o 
 -12  29   1       63.02       44.81     10.33 o 
  -9  29   1      221.75      204.68      7.88 o 
  -6  29   1      267.72      287.60     10.07 o 
 -20  30   1      804.00      821.24     29.47 o 
 -14  30   1       97.39      107.31     11.61 o 
 -11  30   1      434.48      455.18     23.92 o 
 -16  31   1       42.05       44.73     15.33 o 
   0   1   2   131752.91   138330.58    284.38 o 
  -2   2   2   267095.31   264647.13   1255.09 o 
  -1   3   2   103118.69   107442.20    141.21 o 
  -3   4   2    27649.61    28942.89    117.30 o 
   0   4   2    30651.98    33781.88    238.67 o 
  -5   5   2    18342.00    18241.92     68.93 o 
  -2   5   2    18859.23    19580.76     60.16 o 
  -4   6   2     1461.07     1576.25     27.25 o 
  -1   6   2     1619.55     1574.90     15.70 o 
  -6   7   2     3025.52     3098.83     47.48 o 
  -3   7   2     3496.13     3678.52     22.90 o 
  -8   8   2    11871.57    12599.50    103.75 o 
  -5   8   2      417.70      449.98      8.93 o 
  -7   9   2     8852.91     9007.62     39.47 o 
  -4   9   2    18585.33    19878.58    118.10 o 
  -1   9   2     3703.00     3733.65     23.50 o 
  -9  10   2     1277.93     1249.82     14.18 o 
  -6  10   2     8816.22     9666.15     35.33 o 
  -3  10   2     9104.51     9863.96     49.31 o 
   0  10   2     4803.14     5022.31     32.70 o 
 -11  11   2     5744.65     5465.65     66.60 o 
  -8  11   2     1085.87      978.49      9.86 o 
  -5  11   2     3448.14     3852.09     30.12 o 
  -2  11   2     8901.01     9494.06     52.96 o 
 -10  12   2     4819.79     5052.61     46.75 o 
  -7  12   2     1535.09     1810.52     15.68 o 
  -4  12   2     4718.12     5163.28     38.72 o 
  -1  12   2      754.68      738.70     10.94 o 
 -12  13   2     4670.42     4620.41     29.84 o 
  -9  13   2    19684.74    20723.58    235.76 o 
  -6  13   2    26812.12    29054.64    258.84 o 
  -3  13   2     4084.33     4357.93     52.79 o 
   0  13   2     1442.56     1424.52     23.85 o 
 -14  14   2     7251.63     7004.03     55.96 o 
 -11  14   2     1947.69     1973.19     23.01 o 
  -8  14   2     9084.87     9323.89     76.85 o 
  -5  14   2     5435.02     5121.07     42.22 o 
  -2  14   2     2118.44     1975.37     27.90 o 
 -13  15   2     1613.33     1602.28     24.19 o 
 -10  15   2     1855.62     1783.83     19.43 o 
  -7  15   2     7161.19     6775.08     37.26 o 
  -4  15   2     1565.42     1748.72     24.04 o 
  -1  15   2     2371.39     2353.85     27.17 o 
 -15  16   2     2627.68     2655.01     31.95 o 
 -12  16   2     2662.28     2649.17     27.23 o 
  -9  16   2     2410.06     2331.65     26.64 o 
  -6  16   2     1393.96     1502.49     22.59 o 
  -3  16   2      313.11      304.70     11.99 o 
   0  16   2     6863.14     6551.23     84.63 o 
 -17  17   2    12698.79    13066.91    174.72 o 
 -14  17   2     2071.64     2152.48     38.16 o 
 -11  17   2     1613.83     1733.78     20.47 o 
  -8  17   2     3016.41     3183.25     50.63 o 
  -5  17   2     1006.33     1010.25     20.16 o 
  -2  17   2    10424.01    10484.51     71.48 o 
 -16  18   2     3065.04     3065.62     35.24 o 
 -13  18   2      134.11      152.04      9.96 o 
 -10  18   2       55.81       68.80      9.59 o 
  -7  18   2      439.80      387.93     10.06 o 
  -4  18   2     1590.68     1598.26     22.56 o 
  -1  18   2      190.67      176.50     11.95 o 
 -18  19   2     3318.28     3276.45     36.71 o 
 -15  19   2     5161.38     5283.39     54.80 o 
 -12  19   2      978.27      914.00     14.84 o 
  -9  19   2     2748.68     2694.89     26.25 o 
  -6  19   2      663.40      601.50     14.53 o 
  -3  19   2     4219.71     4330.18     41.51 o 
   0  19   2    10805.75    10950.59    131.38 o 
 -17  20   2     1129.44     1085.83     25.87 o 
 -14  20   2     1739.77     1740.68     28.12 o 
 -11  20   2     1570.06     1533.54     18.95 o 
  -8  20   2     1820.93     1718.51     23.74 o 
  -5  20   2     1983.21     1966.11     25.35 o 
  -2  20   2        2.33       11.35     18.10 o 
 -19  21   2      684.01      739.11     28.19 o 
 -16  21   2     3862.95     3919.83     47.59 o 
 -13  21   2      789.63      747.91     15.75 o 
 -10  21   2     1211.99     1121.40     16.38 o 
  -7  21   2     1117.34     1161.97     20.12 o 
  -4  21   2      165.91      148.71     13.13 o 
  -1  21   2     1631.12     1616.58     25.98 o 
 -21  22   2      775.58      809.16     21.92 o 
 -18  22   2     1801.59     1951.22     33.08 o 
 -15  22   2     2635.78     2523.10     36.61 o 
 -12  22   2     2764.27     2658.01     26.67 o 
  -9  22   2     1638.56     1531.81     22.47 o 
  -6  22   2      517.99      538.51     14.61 o 
  -3  22   2     2244.93     2312.78     37.84 o 
   0  22   2     2171.83     2138.47     39.95 o 
 -23  23   2      160.96      201.84     17.10 o 
 -20  23   2      513.65      539.31     18.95 o 
 -17  23   2     1903.09     1945.08     49.71 o 
 -14  23   2      478.06      495.50     23.12 o 
 -11  23   2     1256.79     1166.87     25.65 o 
  -8  23   2      150.90      136.92     10.57 o 
  -5  23   2     1416.62     1422.70     26.59 o 
  -2  23   2      148.34      143.34      9.90 o 
 -22  24   2      762.20      738.53     19.96 o 
 -19  24   2      122.48      131.41     14.21 o 
 -16  24   2        6.15       17.58     14.72 o 
 -13  24   2     1888.39     1720.02     26.88 o 
 -10  24   2      426.01      478.81     15.18 o 
  -7  24   2     1005.85     1026.74     23.51 o 
  -4  24   2     1592.75     1552.11     24.04 o 
  -1  24   2      171.62      183.78      9.89 o 
 -24  25   2       53.69       52.80     11.20 o 
 -21  25   2      376.51      363.36     19.02 o 
 -18  25   2       15.16       -7.67     23.00 o 
 -15  25   2      515.44      452.69     15.96 o 
 -12  25   2       45.87       49.74     13.51 o 
  -9  25   2      501.98      453.98     12.81 o 
  -6  25   2      406.45      429.16     12.00 o 
  -3  25   2      499.45      509.01     13.70 o 
   0  25   2       30.40       25.32     12.17 o 
 -26  26   2      233.37      264.69     19.18 o 
 -23  26   2      117.54      115.20     11.21 o 
 -20  26   2       45.79       48.98     11.27 o 
 -17  26   2     1039.91      992.72     27.53 o 
 -14  26   2      263.02      265.22     11.34 o 
 -11  26   2     1986.81     1995.63     28.20 o 
  -8  26   2      347.56      369.25     10.31 o 
  -5  26   2       95.45       92.35     11.07 o 
  -2  26   2      227.49      227.89      8.78 o 
 -25  27   2        8.18       11.50      9.59 o 
 -22  27   2      558.36      603.24     20.69 o 
 -19  27   2      205.63      193.11     15.80 o 
 -16  27   2      139.93      115.95     12.98 o 
 -13  27   2      546.79      553.99     14.87 o 
 -10  27   2       20.12       23.26      7.81 o 
  -7  27   2      631.24      632.84     14.87 o 
  -4  27   2      165.25      196.25     10.33 o 
 -24  28   2        6.89       20.68     12.17 o 
 -21  28   2       77.29       69.28     13.08 o 
 -18  28   2      156.30      163.62     19.17 o 
 -15  28   2       60.97       64.34     13.55 o 
 -12  28   2      469.70      482.04     15.25 o 
  -9  28   2      201.11      193.56      9.25 o 
  -6  28   2       79.48       73.16      9.33 o 
 -20  29   2     1051.46     1179.58     35.90 o 
 -17  29   2      289.57      254.49     19.18 o 
 -14  29   2      604.62      695.09     28.16 o 
 -11  29   2       42.62       36.56      9.82 o 
  -8  29   2       98.64      118.12      7.81 o 
 -16  30   2       16.49        2.56     15.33 o 
 -13  30   2      196.19      196.90     15.34 o 
  -1   2   3      575.04      561.27      8.81 o 
  -2   4   3     2780.10     2869.49     35.95 o 
  -4   5   3     3738.03     4142.26     29.66 o 
  -1   5   3    10665.90    11295.83     87.90 o 
  -3   6   3     3081.10     3050.41     24.21 o 
  -5   7   3      230.21      232.10      5.06 o 
  -2   7   3     5630.67     6315.13     23.26 o 
  -7   8   3      299.59      311.55      5.67 o 
  -4   8   3     8962.14     9286.92     48.20 o 
  -1   8   3      142.55      132.16      4.26 o 
  -6   9   3     1601.25     1776.59     24.43 o 
  -3   9   3     1004.92      934.74      8.67 o 
  -8  10   3     1451.85     1423.14     13.22 o 
  -5  10   3      281.46      331.64     10.98 o 
  -2  10   3     2284.22     2314.62     15.97 o 
 -10  11   3    11952.07    12050.20     94.20 o 
  -7  11   3     1500.77     1460.64     13.77 o 
  -4  11   3     3514.91     3686.66     22.64 o 
  -1  11   3     5482.72     5231.73     32.06 o 
  -9  12   3       67.62       57.96     11.13 o 
  -6  12   3     2521.55     2381.48     24.19 o 
  -3  12   3     2228.43     2303.71     18.94 o 
 -11  13   3       55.22       65.64     11.28 o 
  -8  13   3     6843.88     6953.79     49.78 o 
  -5  13   3     2637.60     2597.28     30.83 o 
  -2  13   3      962.36      915.18     20.25 o 
 -13  14   3     2211.98     2229.97     23.24 o 
 -10  14   3     1506.77     1517.68     18.14 o 
  -7  14   3      595.33      588.62     10.95 o 
  -4  14   3     2055.77     1918.42     21.46 o 
  -1  14   3      625.50      565.87     14.50 o 
 -12  15   3     1237.48     1141.39     23.32 o 
  -9  15   3      322.05      322.12      9.65 o 
  -6  15   3     1136.44     1198.98     18.67 o 
  -3  15   3       77.35       67.91      8.39 o 
 -14  16   3     3322.87     3124.04     35.59 o 
 -11  16   3     1642.02     1539.90     29.57 o 
  -8  16   3      128.14      126.95      8.49 o 
  -5  16   3      994.64      848.16     18.53 o 
  -2  16   3      248.38      224.31     11.61 o 
 -16  17   3     1766.79     1835.41     31.36 o 
 -13  17   3      752.36      741.56     16.01 o 
 -10  17   3     1819.23     1768.09     19.71 o 
  -7  17   3      977.40      933.11     20.65 o 
  -4  17   3     3246.97     3095.44     35.08 o 
  -1  17   3     3262.32     3052.70     31.11 o 
 -15  18   3       16.79       27.59     12.43 o 
 -12  18   3     1525.59     1383.52     25.00 o 
  -9  18   3      193.40      186.74      8.16 o 
  -6  18   3     1975.71     1834.27     41.34 o 
  -3  18   3      852.98      792.17     19.13 o 
 -17  19   3     1977.81     1944.43     29.16 o 
 -14  19   3      699.30      673.73     18.66 o 
 -11  19   3     1252.36     1227.54     21.02 o 
  -8  19   3      128.48      109.90     10.36 o 
  -5  19   3     1668.98     1661.60     26.43 o 
  -2  19   3     5258.24     5327.69     93.14 o 
 -19  20   3     2634.08     2807.36     40.10 o 
 -16  20   3      167.28      172.77     17.08 o 
 -13  20   3       85.40       91.37     13.23 o 
 -10  20   3      432.23      415.67     23.36 o 
  -7  20   3     1915.68     1917.46     43.74 o 
  -4  20   3     1242.24     1328.65     19.43 o 
  -1  20   3      665.94      659.37     17.64 o 
 -18  21   3      556.92      514.98     25.50 o 
 -15  21   3       24.80       30.60     12.60 o 
 -12  21   3      720.57      662.24     19.77 o 
  -9  21   3     1730.28     1662.12     43.90 o 
  -6  21   3     1620.66     1664.92     24.97 o 
  -3  21   3     1445.08     1440.22     21.67 o 
 -20  22   3      995.09      969.30     23.41 o 
 -17  22   3      422.53      428.23     15.14 o 
 -14  22   3      585.16      589.33     30.12 o 
 -11  22   3      257.98      217.52     13.21 o 
  -8  22   3      389.89      371.94     12.21 o 
  -5  22   3       89.94       69.87      9.60 o 
  -2  22   3      146.44      150.87     10.01 o 
 -22  23   3      339.94      365.28     12.30 o 
 -19  23   3     3169.80     3363.28     63.77 o 
 -16  23   3     1264.96     1194.71     25.82 o 
 -13  23   3      611.49      556.21     14.28 o 
 -10  23   3       55.89       64.70     12.73 o 
  -7  23   3       78.34       74.69      9.30 o 
  -4  23   3     1664.16     1659.12     22.38 o 
  -1  23   3      154.32      140.30     10.70 o 
 -21  24   3      210.31      241.23     13.29 o 
 -18  24   3      605.27      608.23     23.48 o 
 -15  24   3      543.76      573.57     19.95 o 
 -12  24   3      212.48      191.29     12.12 o 
  -9  24   3       19.20       13.70      9.89 o 
  -6  24   3       43.31       33.19      8.65 o 
  -3  24   3       16.59       27.45      9.67 o 
 -23  25   3      203.05      217.66     11.55 o 
 -20  25   3      215.94      201.32     15.80 o 
 -17  25   3      247.13      212.52     16.71 o 
 -14  25   3     1685.05     1684.52     24.47 o 
 -11  25   3      800.55      769.67     20.67 o 
  -8  25   3      236.02      251.50      9.83 o 
  -5  25   3       35.69       40.19      8.15 o 
  -2  25   3       73.59       82.43      8.61 o 
 -22  26   3      178.97      187.92     18.54 o 
 -19  26   3      249.39      244.38     26.85 o 
 -16  26   3       15.68        7.18     10.96 o 
 -13  26   3      177.32      167.19     10.34 o 
 -10  26   3      423.59      433.25     13.07 o 
  -7  26   3      213.41      224.01      9.74 o 
  -4  26   3      284.33      291.62     15.14 o 
 -21  27   3      244.32      267.64     13.99 o 
 -18  27   3      462.93      467.46     17.62 o 
 -15  27   3      364.48      408.02     24.30 o 
 -12  27   3        4.15       17.25     14.46 o 
  -9  27   3      308.53      316.44     10.35 o 
  -6  27   3      187.09      195.27      8.46 o 
 -20  28   3      470.00      496.53     24.31 o 
 -17  28   3      123.57      145.36     13.08 o 
 -14  28   3       96.86       94.59     12.65 o 
 -11  28   3      388.36      412.76     16.72 o 
  -8  28   3      772.11      792.70     15.64 o 
 -16  29   3       22.19       11.50     16.61 o 
 -13  29   3       29.91       28.21     11.27 o 
  -1   1   4     7584.13     8808.52     40.02 o 
   0   2   4    33175.17    35520.95    243.59 o 
  -2   3   4     1415.03     1577.95      9.86 o 
  -4   4   4     3423.00     3586.46     27.03 o 
  -1   4   4    27684.19    30153.70     81.19 o 
  -3   5   4     1478.85     1680.15     16.29 o 
   0   5   4    27961.16    30473.95    210.98 o 
  -5   6   4     2995.55     3049.27     19.16 o 
  -2   6   4     5640.21     6201.95     29.39 o 
  -7   7   4     8082.49     7918.88     53.04 o 
  -4   7   4     3442.82     3555.00     22.13 o 
  -1   7   4     1834.99     2173.96     14.71 o 
  -6   8   4     2230.88     2362.13     24.31 o 
  -3   8   4     3903.33     4179.89     23.12 o 
   0   8   4     9625.93     9722.29     92.81 o 
  -8   9   4     1804.71     1619.33     23.84 o 
  -5   9   4     2798.25     3052.28     25.94 o 
  -2   9   4     8490.71     8588.10     44.92 o 
 -10  10   4     3645.90     4003.75     35.53 o 
  -7  10   4      502.79      511.31     11.13 o 
  -4  10   4     3663.80     3707.68     29.10 o 
  -1  10   4     1693.01     1817.79     18.01 o 
  -9  11   4     4159.75     4289.79     36.78 o 
  -6  11   4     4441.35     4684.40     33.83 o 
  -3  11   4     1243.23     1395.80     15.89 o 
   0  11   4     1009.59     1038.37     22.17 o 
 -11  12   4      344.70      336.40     10.70 o 
  -8  12   4      226.75      250.16      8.10 o 
  -5  12   4     1439.00     1344.82     24.04 o 
  -2  12   4     1008.34     1020.94     15.76 o 
 -13  13   4      894.65      835.79     21.88 o 
 -10  13   4      212.83      232.61      7.69 o 
  -7  13   4      115.25      123.91      9.41 o 
  -4  13   4      162.83      192.13      8.98 o 
  -1  13   4      328.25      348.84     13.54 o 
 -12  14   4     3318.28     3295.08     32.90 o 
  -9  14   4      738.92      775.11     11.75 o 
  -6  14   4      604.48      546.52     11.51 o 
  -3  14   4      887.13      850.27     18.40 o 
   0  14   4     1907.70     1771.97     37.20 o 
 -14  15   4     4688.65     4726.21     35.95 o 
 -11  15   4     1451.22     1438.64     17.98 o 
  -8  15   4     5903.01     5864.73     47.05 o 
  -5  15   4     1735.03     1636.59     20.87 o 
  -2  15   4     1030.83     1041.67     21.39 o 
 -16  16   4     1030.28     1008.05     30.25 o 
 -13  16   4      410.43      410.24     12.93 o 
 -10  16   4      526.91      535.96     11.93 o 
  -7  16   4     3469.28     3318.88     50.35 o 
  -4  16   4     2469.09     2404.89     30.93 o 
  -1  16   4      213.20      211.90     11.63 o 
 -15  17   4     5594.03     5770.00     49.88 o 
 -12  17   4      507.55      446.93     16.44 o 
  -9  17   4     3486.91     3247.30     34.59 o 
  -6  17   4     1712.65     1688.81     23.87 o 
  -3  17   4     1799.92     1756.06     27.10 o 
   0  17   4     6346.44     6105.66     57.95 o 
 -17  18   4       50.74       65.29     20.81 o 
 -14  18   4      231.89      248.60     14.94 o 
 -11  18   4     1125.28     1061.14     16.05 o 
  -8  18   4      541.46      524.31     12.19 o 
  -5  18   4      710.68      708.65     16.58 o 
  -2  18   4      533.38      508.24     16.59 o 
 -19  19   4      626.26      666.34     28.80 o 
 -16  19   4     1564.24     1611.03     72.49 o 
 -13  19   4      305.51      271.90     17.67 o 
 -10  19   4     1777.99     1747.24     28.08 o 
  -7  19   4      313.59      328.28     12.47 o 
  -4  19   4     2374.19     2446.10     24.30 o 
  -1  19   4       59.32       73.83      9.92 o 
 -18  20   4       47.76       44.21     15.90 o 
 -15  20   4      563.58      544.49     18.58 o 
 -12  20   4      512.72      483.49     15.66 o 
  -9  20   4       38.87       39.32      9.42 o 
  -6  20   4      918.38      904.62     16.81 o 
  -3  20   4      771.04      780.58     16.70 o 
   0  20   4     1169.87     1203.75     31.26 o 
 -20  21   4     1018.80     1075.26     23.42 o 
 -17  21   4       65.94       81.05     18.98 o 
 -14  21   4      254.82      273.27     21.74 o 
 -11  21   4      979.11      959.31     18.30 o 
  -8  21   4      905.66      881.90     23.02 o 
  -5  21   4       93.55       89.13      8.71 o 
  -2  21   4      662.73      702.86     14.68 o 
 -19  22   4      801.19      840.03     26.26 o 
 -16  22   4     1327.60     1355.26     33.51 o 
 -13  22   4     1434.57     1394.85     24.04 o 
 -10  22   4      105.96      101.91      9.04 o 
  -7  22   4     1045.55     1065.69     17.07 o 
  -4  22   4       58.40       63.32      9.28 o 
  -1  22   4      735.29      738.62     12.22 o 
 -21  23   4       84.99       80.29      9.38 o 
 -18  23   4      886.01      896.22     36.50 o 
 -15  23   4      933.99      850.00     27.13 o 
 -12  23   4       66.90       71.46     11.06 o 
  -9  23   4      382.32      371.35     15.99 o 
  -6  23   4      159.60      167.42      8.14 o 
  -3  23   4      560.89      573.08     11.72 o 
   0  23   4      106.56       83.26     12.18 o 
 -23  24   4       29.94       34.49      8.91 o 
 -20  24   4       59.52       72.85     10.53 o 
 -17  24   4     1237.20     1268.75     38.23 o 
 -14  24   4      602.99      629.14     15.34 o 
 -11  24   4      501.52      500.87     19.94 o 
  -8  24   4      282.92      292.44     11.95 o 
  -5  24   4      246.30      263.11      9.15 o 
  -2  24   4     1305.10     1358.94     21.30 o 
 -22  25   4       33.22       26.45      8.88 o 
 -19  25   4      755.24      781.01     17.62 o 
 -16  25   4      192.57      204.10     17.26 o 
 -13  25   4      323.81      312.64      9.94 o 
 -10  25   4       91.80      105.29     13.67 o 
  -7  25   4      106.15      103.52      8.05 o 
  -4  25   4      138.33      137.54      8.27 o 
 -21  26   4        5.17        0.38      9.53 o 
 -18  26   4      106.17      120.49     13.56 o 
 -15  26   4      103.79      112.07     12.44 o 
 -12  26   4      138.28      121.48     14.06 o 
  -9  26   4      803.76      816.02     20.85 o 
  -6  26   4       68.89       55.24      6.73 o 
 -17  27   4       59.02       82.55     11.75 o 
 -14  27   4      141.09      153.58     10.28 o 
 -11  27   4        1.18       12.14     11.74 o 
  -8  27   4      101.64      121.10      8.34 o 
  -1   3   5     1161.58     1139.01      9.80 o 
  -3   4   5     2035.01     1929.84     16.53 o 
  -2   5   5      390.31      352.18      6.94 o 
  -4   6   5      153.64      132.99      5.36 o 
  -1   6   5      705.08      741.10     11.39 o 
  -6   7   5      371.85      424.20     17.35 o 
  -3   7   5     2327.97     2348.76     17.80 o 
  -5   8   5      192.43      195.23      8.77 o 
  -2   8   5      919.04      941.45     18.90 o 
  -7   9   5       41.43       47.19      7.56 o 
  -4   9   5      118.09      132.48      7.79 o 
  -1   9   5      813.65      840.43     12.82 o 
  -9  10   5      237.02      226.85      7.46 o 
  -6  10   5     2924.72     2895.93     25.05 o 
  -3  10   5      201.40      212.56     10.23 o 
  -8  11   5     2788.81     2717.38     24.57 o 
  -5  11   5      505.92      448.00     10.76 o 
  -2  11   5      153.40      164.67      9.00 o 
 -10  12   5      782.61      723.45     14.33 o 
  -7  12   5       34.81       30.34      8.60 o 
  -4  12   5      550.31      517.47     12.43 o 
  -1  12   5     1094.14     1044.21     15.09 o 
 -12  13   5     1704.93     1646.42     18.07 o 
  -9  13   5      201.14      195.04     10.34 o 
  -6  13   5      522.00      506.41     11.65 o 
  -3  13   5     1299.94     1200.09     20.89 o 
 -11  14   5     2718.45     2670.95     29.18 o 
  -8  14   5      126.78      135.46      8.96 o 
  -5  14   5      310.05      303.76     11.17 o 
  -2  14   5     1119.90     1076.38     18.03 o 
 -13  15   5       17.95       10.85     10.36 o 
 -10  15   5      245.06      240.62      9.85 o 
  -7  15   5      200.19      185.83     10.48 o 
  -4  15   5      521.67      493.94     16.43 o 
  -1  15   5      298.12      279.03      8.17 o 
 -15  16   5      169.51      173.48     12.99 o 
 -12  16   5      933.58      895.83     20.27 o 
  -9  16   5       53.36       37.87     10.15 o 
  -6  16   5      627.95      614.22     12.26 o 
  -3  16   5      143.29      141.71      9.36 o 
 -14  17   5      242.41      228.15     16.42 o 
 -11  17   5      274.68      277.02     11.88 o 
  -8  17   5      705.57      674.77     13.67 o 
  -5  17   5      124.32      124.63      9.30 o 
  -2  17   5     1233.27     1227.20     16.48 o 
 -16  18   5       91.43       82.62     13.11 o 
 -13  18   5      268.98      248.35     10.96 o 
 -10  18   5      213.56      226.23     10.28 o 
  -7  18   5      778.14      799.11     13.84 o 
  -4  18   5      659.27      638.31     13.15 o 
  -1  18   5     1912.29     1909.20     18.34 o 
 -18  19   5      705.78      710.84     16.94 o 
 -15  19   5      414.13      481.19     18.32 o 
 -12  19   5      104.44       84.16     10.58 o 
  -9  19   5      827.07      840.29     16.34 o 
  -6  19   5      806.09      792.64     14.29 o 
  -3  19   5      194.89      188.87      8.93 o 
 -17  20   5       59.70       60.18     11.82 o 
 -14  20   5        4.16       -3.13     11.61 o 
 -11  20   5      110.25      102.87      9.96 o 
  -8  20   5      882.26      875.36     17.51 o 
  -5  20   5      221.58      214.44      9.81 o 
  -2  20   5      214.53      210.60      7.97 o 
 -19  21   5     1429.51     1539.70     36.87 o 
 -16  21   5      272.95      279.42     12.92 o 
 -13  21   5      226.25      216.36     12.40 o 
 -10  21   5      115.26      131.13      9.23 o 
  -7  21   5       86.54       85.23      9.53 o 
  -4  21   5      266.24      263.36     12.01 o 
  -1  21   5      345.02      350.69     10.03 o 
 -21  22   5      755.77      723.72     21.13 o 
 -18  22   5        8.06       -4.95     11.43 o 
 -15  22   5       35.04       24.72     11.87 o 
 -12  22   5       63.37       64.78     10.57 o 
  -9  22   5       19.10        1.67      8.57 o 
  -6  22   5       38.34       48.70      9.89 o 
  -3  22   5      170.85      170.81      8.19 o 
 -20  23   5      102.10      138.14      8.74 o 
 -17  23   5      406.40      416.95     21.79 o 
 -14  23   5      105.80      103.54     14.46 o 
 -11  23   5      729.64      762.58     16.32 o 
  -8  23   5       13.46       16.05     11.02 o 
  -5  23   5      127.36      103.66     10.33 o 
  -2  23   5      386.76      371.69     11.31 o 
 -19  24   5       40.64       54.74      9.21 o 
 -16  24   5      402.69      471.15     54.37 o 
 -13  24   5      274.75      290.98     11.44 o 
 -10  24   5       66.83       76.86      9.78 o 
  -7  24   5       78.13       91.18      9.54 o 
  -4  24   5        4.12       11.50     14.05 o 
 -18  25   5      238.70      269.05     31.33 o 
 -15  25   5       12.67      -10.27     13.08 o 
 -12  25   5      104.63      127.71      9.00 o 
  -9  25   5      175.51      195.63     15.68 o 
   0   0   6     2944.70     3002.71     65.04 o 
  -1   2   6      262.35      274.94      8.97 o 
  -3   3   6      147.90      143.36      8.29 o 
   0   3   6      882.23      777.71     14.27 o 
  -2   4   6     2137.97     2051.81     15.91 o 
  -4   5   6       86.39       91.21      7.17 o 
  -1   5   6     4640.31     4616.83     35.15 o 
  -6   6   6      372.51      385.40     13.64 o 
  -3   6   6     1271.63     1185.26     15.47 o 
   0   6   6     4100.05     3900.44     30.71 o 
  -5   7   6     1170.93     1205.05     13.07 o 
  -2   7   6     6713.62     6710.27     59.19 o 
  -7   8   6      464.36      462.60      9.69 o 
  -4   8   6      437.21      434.45      9.90 o 
  -1   8   6     3615.21     3782.77     33.80 o 
  -9   9   6     1294.48     1263.93     26.63 o 
  -6   9   6      195.25      197.69      9.40 o 
  -3   9   6      213.30      215.74      9.75 o 
   0   9   6      923.88      858.27     16.06 o 
  -8  10   6      375.19      394.43      9.60 o 
  -5  10   6      208.19      230.71     12.59 o 
  -2  10   6     1519.17     1520.37     13.90 o 
 -10  11   6      275.64      266.81      9.15 o 
  -7  11   6      382.71      380.74      8.98 o 
  -4  11   6      144.91      131.56      7.79 o 
  -1  11   6       26.18       35.57      7.13 o 
 -12  12   6     2328.05     2240.29     48.89 o 
  -9  12   6      556.28      548.73     14.39 o 
  -6  12   6       53.31       51.40      7.99 o 
  -3  12   6      170.83      172.70      7.70 o 
   0  12   6      181.87      178.45     13.93 o 
 -11  13   6     1305.91     1296.20     16.50 o 
  -8  13   6     1119.27     1102.48     13.20 o 
  -5  13   6      517.85      501.29     10.06 o 
  -2  13   6       68.55       64.35      8.36 o 
 -13  14   6     1163.08     1247.35     18.68 o 
 -10  14   6      325.81      346.89      9.97 o 
  -7  14   6      738.12      702.89     15.14 o 
  -4  14   6        0.53        5.47      9.16 o 
  -1  14   6      111.58      122.78      8.19 o 
 -15  15   6     1514.17     1532.35     52.60 o 
 -12  15   6      481.82      447.80     11.35 o 
  -9  15   6       48.73       50.58      8.26 o 
  -6  15   6      364.54      374.64     11.07 o 
  -3  15   6      122.90      132.29      7.95 o 
   0  15   6      579.75      597.41     14.51 o 
 -14  16   6      207.00      213.97     11.02 o 
 -11  16   6      171.98      171.79      9.62 o 
  -8  16   6      517.94      463.25     10.87 o 
  -5  16   6     1124.35     1113.30     15.42 o 
  -2  16   6      651.99      644.67     10.28 o 
 -16  17   6      124.37      135.98     13.44 o 
 -13  17   6      814.61      833.40     14.83 o 
 -10  17   6      369.62      324.55     10.69 o 
  -7  17   6      618.38      623.44     12.96 o 
  -4  17   6      445.08      496.27     12.51 o 
  -1  17   6       16.32       27.22      7.91 o 
 -18  18   6       37.53       20.45     19.17 o 
 -15  18   6       35.89       36.83     12.06 o 
 -12  18   6       38.92       45.79     10.70 o 
  -9  18   6      425.34      412.11     10.40 o 
  -6  18   6      619.33      622.53     13.65 o 
  -3  18   6      293.61      306.24     14.58 o 
   0  18   6      209.16      208.89     10.56 o 
 -17  19   6      164.68      147.23     11.33 o 
 -14  19   6       69.19       75.32     10.05 o 
 -11  19   6      575.36      559.28     12.69 o 
  -8  19   6     2047.61     2171.71     24.04 o 
  -5  19   6      621.65      641.54     18.45 o 
  -2  19   6      418.72      429.82     12.28 o 
 -19  20   6       99.11       90.95     13.56 o 
 -16  20   6      235.15      249.44     10.20 o 
 -13  20   6      432.89      468.77     15.71 o 
 -10  20   6       82.24      102.60      9.68 o 
  -7  20   6      189.90      184.99     10.07 o 
  -4  20   6      219.16      250.47      8.94 o 
  -1  20   6       60.95       63.52      9.82 o 
 -18  21   6      212.79      220.47     12.56 o 
 -15  21   6        8.29        3.06     10.34 o 
 -12  21   6       63.27       72.02     12.04 o 
  -9  21   6        4.25       12.89      9.82 o 
  -6  21   6       87.19       92.19      7.95 o 
  -3  21   6      126.94      147.32      9.08 o 
 -14  22   6      329.14      341.68     12.70 o 
 -11  22   6      198.24      175.13      9.48 o 
  -8  22   6      228.31      242.95      9.97 o 
  -2   3   7      110.64      116.71      6.49 o 
  -1   4   7      362.24      362.02      7.32 o 
  -3   5   7       30.40       13.24      6.77 o 
  -5   6   7      352.18      346.64      7.18 o 
  -2   6   7      156.87      124.89      6.82 o 
  -4   7   7       23.34       27.97      7.46 o 
  -1   7   7       96.80      100.73      6.67 o 
  -6   8   7      271.46      285.78     10.44 o 
  -3   8   7      178.55      192.44      7.10 o 
  -8   9   7      241.66      250.52      9.49 o 
  -5   9   7       26.70       21.67      7.40 o 
  -2   9   7      174.84      184.07      8.44 o 
  -7  10   7       23.18       24.66      7.93 o 
  -4  10   7      201.66      225.06      8.18 o 
  -1  10   7       94.05      103.50      7.98 o 
  -9  11   7      134.02      134.61      9.24 o 
  -6  11   7      296.05      295.26      8.19 o 
  -3  11   7      355.71      349.55      9.58 o 
 -11  12   7      368.41      386.73     10.65 o 
  -8  12   7      402.47      382.53      9.93 o 
  -5  12   7       15.55        5.82      9.21 o 
  -2  12   7      156.30      181.13      9.82 o 
 -10  13   7      502.84      505.74     11.89 o 
  -7  13   7       29.77       35.56      9.01 o 
  -4  13   7       40.91       64.83      9.78 o 
  -1  13   7      268.08      288.85     10.62 o 
 -12  14   7       99.17       88.34     13.02 o 
  -9  14   7       87.43      102.77      9.72 o 
  -6  14   7       89.20       86.91     10.43 o 
  -3  14   7      147.76      154.87      9.32 o 
 -14  15   7        3.01       -6.35     14.89 o 
 -11  15   7       40.14       40.70      9.81 o 
  -8  15   7        1.15        6.24      9.79 o 
  -5  15   7        2.24       13.95     10.66 o 
  -2  15   7      176.95      185.40      8.86 o 
 -13  16   7       90.98       96.81     11.99 o 
 -10  16   7      155.70      188.91      9.49 o 
  -7  16   7        7.61        8.39     10.02 o 
  -4  16   7      307.07      334.44     12.36 o 
  -1  16   7      300.16      290.27      9.90 o 
 -15  17   7      153.39      163.39     19.18 o 
 -12  17   7       11.71       19.86      8.87 o 
  -9  17   7      338.88      326.48     14.39 o 
  -6  17   7      151.16      170.17      9.38 o 
  -3  17   7      231.10      246.87      9.70 o 
 -14  18   7       65.05       85.62     17.89 o 
 -11  18   7       54.90       51.82     11.28 o 
  -8  18   7      326.13      362.29     12.83 o 
  -5  18   7       86.20       94.72     15.40 o 
 -10  19   7      160.72      161.12     14.70 o 
   0   1   8       76.73       80.25     12.50 o 
  -2   2   8      430.86      431.68     16.72 o 
  -1   3   8       13.36       15.91      8.82 o 
  -3   4   8      118.18      115.15      8.15 o 
   0   4   8      168.45      149.14     10.72 o 
  -5   5   8      109.17      153.42     13.48 o 
  -2   5   8      335.41      336.58      9.37 o 
  -4   6   8      119.05      116.36      7.20 o 
  -1   6   8     1030.16      946.63     11.98 o 
  -6   7   8       42.88       43.30      7.21 o 
  -3   7   8      282.24      272.72      8.59 o 
   0   7   8     1902.30     1953.79     27.10 o 
  -8   8   8       42.37       54.38     11.62 o 
  -5   8   8      120.72      126.51      8.65 o 
  -2   8   8      560.28      489.23      9.32 o 
  -7   9   8      330.38      337.61      9.27 o 
  -4   9   8      201.33      202.24      8.48 o 
  -1   9   8      553.69      526.35     13.08 o 
  -9  10   8      212.92      228.35      9.23 o 
  -6  10   8       17.39       38.38     13.46 o 
  -3  10   8      235.65      221.16     12.92 o 
   0  10   8      367.79      338.92     14.90 o 
 -11  11   8      942.03     1074.20     33.33 o 
  -8  11   8      266.28      295.76     11.81 o 
  -5  11   8       15.48        9.53      9.97 o 
  -2  11   8       30.59       31.26      9.52 o 
 -10  12   8      127.61      141.69     11.30 o 
  -7  12   8       14.68       16.90      9.60 o 
  -4  12   8      143.89      120.85     11.25 o 
  -1  12   8       33.62       31.60     14.06 o 
  -9  13   8       35.16       29.39     16.61 o 
  -6  13   8       67.72       56.45     18.53 o 
                                                 
